# Supplementary material for: Exploring Cutaneous Melanoma Patients’ Experiences with Follow-Up Radiology: A Qualitative Study
Source: Healthcare (Basel). 2025 Apr 8;13(8):845. doi: 10.3390/healthcare13080845 (PMC12027287; doi:10.3390/healthcare13080845)
Supplement: Supplementary file 1 [file healthcare-13-00845-s001.zip]

Archive with 1 entries (1 files):
- healthcare-3502329-supplementary.pdf
